# Supplementary material for: Novel Viruses in Mosquitoes from Brazilian Pantanal
Source: Viruses. 2019 Oct 17;11(10):957. doi: 10.3390/v11100957 (PMC6832572; doi:10.3390/v11100957)
Supplement: Supplementary file 1 [file viruses-11-00957-s001.zip]

Archive with 1 entries (1 files):
- Suplementary table 1.docx
